# Supplementary material for: The Allometry of Bee Proboscis Length and Its Uses in Ecology
Source: PLoS One. 2016 Mar 17;11(3):e0151482. doi: 10.1371/journal.pone.0151482 (PMC4795761; doi:10.1371/journal.pone.0151482)
Supplement: S1 Table — (XLSX) [file pone.0151482.s003.xlsx]

## Sheet: TableS1_v2
Family	Subfamily	Tribe	genus	species	Full name	tongue_type - Phylogenetic grouping	sample size	number of females	number of males	mean proboscis length (mm)	mean IT length (mm)	mean glossa length (mm)	mean prementum length (mm)	Comments on exotic and parasitic status	taxonomic notes
Andrenidae	Andreninae	Andrenini	Andrena	alleghaniensis	Andrena (Scrapteropsis) alleghaniensis Viereck, 1907	short	5	4	1	1.62	1.9	0.37	1.25
Andrenidae	Andreninae	Andrenini	Andrena	banksi	Andrena (Archiandrena) banksi Malloch, 1917	short	1	0	1	1.86	1.4	0.52	1.34
Andrenidae	Andreninae	Andrenini	Andrena	bisalicis	Andrena (Thysandrena) bisalicis Viereck, 1908	short	1	1	0	1.6	1.84	0.27	1.32
Andrenidae	Andreninae	Andrenini	Andrena	bradleyi	Andrena (Conandrena) bradleyi Viereck, 1907	short	14	8	6	2.27	1.75	0.49	1.78
Andrenidae	Andreninae	Andrenini	Andrena	carlini	Andrena (Melandrena) carlini Cockerell, 1901	short	3	2	1	2.36	2.13	0.48	1.88
Andrenidae	Andreninae	Andrenini	Andrena	carolina	Andrena (Andrena) carolina Viereck, 1909	short	1	1	0	2.17	2.09	0.5	1.67
Andrenidae	Andreninae	Andrenini	Andrena	cressonii	Andrena (Holandrena) cressonii cressonii Robertson, 1891	short	1	1	0	1.85	2.01	0.36	1.49
Andrenidae	Andreninae	Andrenini	Andrena	fenningeri	Andrena (Scrapteropsis) fenningeri Viereck, 1922	short	1	1	0	1.53	1.88	0.25	1.28
Andrenidae	Andreninae	Andrenini	Andrena	imitatrix	Andrena (Scrapteropsis) imitatrix Cresson, 1872	short	10	8	2	1.47	1.8	0.33	1.14
Andrenidae	Andreninae	Andrenini	Andrena	morrisonella	Andrena (Scrapteropsis) morrisonella Viereck, 1917	short	4	3	1	1.41	1.69	0.34	1.07
Andrenidae	Andreninae	Andrenini	Andrena	nasonii	Andrena (Simandrena) nasonii Robertson, 1895	short	7	6	1	1.51	1.52	0.33	1.19
Andrenidae	Andreninae	Andrenini	Andrena	perplexa	Andrena (Tylandrena) perplexa Smith, 1853	short	1	1	0	2.51	2.44	0.63	1.88
Andrenidae	Andreninae	Andrenini	Andrena	pruni	Andrena (Melandrena) pruni Robertson, 1891	short	2	2	0	2.59	2.37	0.49	2.09
Andrenidae	Andreninae	Andrenini	Andrena	robertsonii	Andrena (Rhacandrena) robertsonii Dalla Torre, 1896	short	1	1	0	1.45	1.58	0.26	1.19
Andrenidae	Andreninae	Andrenini	Andrena	rudbeckiae	Andrena (Callandrena sensu lato) rudbeckiae Robertson, 1891	short	1	1	0	2.56	2.69	0.68	1.88
Andrenidae	Andreninae	Andrenini	Andrena	tridens	Andrena (Andrena) tridens Robertson, 1902	short	1	1	0	1.98	1.75	0.41	1.57
Andrenidae	Andreninae	Andrenini	Andrena	vicina	Andrena (Melandrena) vicina Smith, 1853	short	8	8	0	2.68	2.51	0.58	2.11
Andrenidae	Andreninae	Andrenini	Andrena	wilkella	Andrena (Taeniandrena) wilkella (Kirby, 1802)	short	15	10	5	2.38	2.24	0.68	1.7	Exotic
Andrenidae	Panurginae	Calliopsini	Calliopsis	andreniformis	Calliopsis (Calliopsis) andreniformis Smith, 1853	short	1	0	1	3.12	1.45	1.62	1.5
Apidae	Apinae	Apini	Apis	mellifera	Apis (Apis) mellifera Linnaeus, 1758	long	2	2	0	4.97	3.03	3.3	1.67	Exotic
Apidae	Apinae	Bombini	Bombus	bimaculatus	Bombus (Pyrobombus) bimaculatus Cresson, 1863	long	54	33	21	9.99	4.36	6.94	3.05
Apidae	Apinae	Bombini	Bombus	citrinus	Bombus (Psithyrus) citrinus (Smith, 1854)	long	3	0	3	7.58	3.55	5.27	2.31	Parasitic
Apidae	Apinae	Bombini	Bombus	fervidus	Bombus (Thoracobombus) fervidus (Fabricius, 1798)	long	3	2	1	10.72	3.5	7.68	3.04
Apidae	Apinae	Bombini	Bombus	griseocollis	Bombus (Cullumanobombus) griseocollis (DeGeer, 1773)	long	67	50	17	9.2	5	6.24	2.96
Apidae	Apinae	Bombini	Bombus	impatiens	Bombus (Pyrobombus) impatiens Cresson, 1863	long	29	29	0	10.14	4.82	7.02	3.12
Apidae	Apinae	Bombini	Bombus	perplexus	Bombus (Pyrobombus) perplexus Cresson, 1863	long	17	15	2	8.31	4.28	5.5	2.81
Apidae	Apinae	Bombini	Bombus	vagans	Bombus (Pyrobombus) vagans vagans Smith, 1854	long	1	1	0	8.91	3.09	6.38	2.53
Apidae	Xylocopinae	Ceratinini	Ceratina	calcarata	Ceratina (Zadontomerus) calcarata Robertson, 1900	long	36	34	2	3.67	1.42	2.48	1.18
Apidae	Xylocopinae	Ceratinini	Ceratina	strenua	Ceratina (Zadontomerus) strenua Smith, 1879	long	7	7	0	2.68	1.02	1.79	0.9
Apidae	Apinae	Anthophorini	Habropoda	laboriosa	Habropoda laboriosa (Fabricius, 1804)	long	32	22	10	9.17	3.79	6.81	2.36
Apidae	Apinae	Eucerini	Melissodes	bimaculatus	Melissodes (Melissodes) bimaculatus bimaculatus (Lepeletier, 1825)	long	2	1	1	6.38	2.6	3.94	2.44		The genera Melissodes and Coelioxys are considered masculine and their changeable epithets cited accordingly. See articles 30.1.4.4 and 30.1.2 in the International Commission on Zoological Nomenclature
Apidae	Apinae	Eucerini	Melissodes	denticulatus	Melissodes (Eumelissodes) denticulatus Smith, 1854	long	24	14	10	5.29	2.44	3.36	1.93		The genera Melissodes and Coelioxys are considered masculine and their changeable epithets cited accordingly. See articles 30.1.4.4 and 30.1.2 in the International Commission on Zoological Nomenclature
Apidae	Apinae	Eucerini	Melissodes	subillatus	Melissodes (Eumelissodes) subillatus LaBerge, 1961	long	9	3	6	4.25	2.44	2.66	1.58		The genera Melissodes and Coelioxys are considered masculine and their changeable epithets cited accordingly. See articles 30.1.4.4 and 30.1.2 in the International Commission on Zoological Nomenclature
Apidae	Apinae	Eucerini	Melissodes	trinodis	Melissodes (Eumelissodes) trinodis Robertson, 1901	long	2	2	0	5.31	2.78	3.62	1.69
Apidae	Nomadinae	Nomadini	Nomada	articulata	Nomada articulata Smith, 1854	long	8	2	6	2.5	1.39	1.37	1.13	Parasitic
Apidae	Nomadinae	Nomadini	Nomada	illinoensis	Nomada illinoensis Robertson, 1900	long	1	1	0	2.11	1.33	1.07	1.04	Parasitic
Apidae	Nomadinae	Nomadini	Nomada	imbricata	Nomada imbricata Smith, 1854	long	1	1	0	3.11	1.88	1.64	1.47	Parasitic
Apidae	Nomadinae	Nomadini	Nomada	pygmaea	Nomada pygmaea Cresson, 1863	long	2	1	1	2.04	1.09	1.06	0.98	Parasitic
Apidae	Nomadinae	Nomadini	Nomada	vegana	Nomada vegana Cockerell, 1903	long	5	3	2	3.54	1.67	2.26	1.28	Parasitic
Apidae	Apinae	Eucerini	Peponapis	pruinosa	Peponapis (Peponapis) pruinosa (Say, 1837)	long	2	2	0	7.96	3.45	5.79	2.17
Apidae	Xylocopinae	Xylocopini	Xylocopa	virginica	Xylocopa (Xylocopoides) virginica virginica (Linnaeus, 1771)	long	40	20	20	7.31	6.03	4.97	2.33
Colletidae	Colletinae		Colletes	inaequalis	Colletes inaequalis Say, 1837	short	33	32	1	2.35	2.94	0.54	1.82
Colletidae	Colletinae		Colletes	thoracicus	Colletes thoracicus Smith, 1853	short	1	1	0	2.77	3.26	0.82	1.95
Colletidae	Colletinae		Colletes	validus	Colletes validus Cresson, 1868	short	9	4	5	2.83	2.76	0.71	2.12
Colletidae	Hylaeinae		Hylaeus	affinis	Hylaeus (Prosopis) affinis (Smith, 1853)	short	4	3	1	0.97	1.21	0.31	0.66
Colletidae	Hylaeinae		Hylaeus	sparsus	Hylaeus (Metziella) sparsus (Cresson, 1869)	short	1	0	1	0.76	1.02	0.17	0.59
Halictidae	Halictinae	Halictini	Agapostemon	sericeus	Agapostemon (Agapostemon) sericeus (Förster, 1771)	short	1	1	0	3.1	1.89	1.15	1.94
Halictidae	Halictinae	Halictini	Agapostemon	texanus	Agapostemon (Agapostemon) texanus Cresson, 1872	short	3	3	0	3.49	1.99	1.35	2.15
Halictidae	Halictinae	Halictini	Agapostemon	virescens	Agapostemon (Agapostemon) virescens (Fabricius, 1775)	short	16	12	4	3.74	2.06	1.35	2.39
Halictidae	Halictinae	Augochlorini	Augochlora	pura	Augochlora (Augochlora) pura pura (Say, 1837)	short	21	20	1	2.75	1.66	1.14	1.62
Halictidae	Halictinae	Augochlorini	Augochlorella	aurata	Augochlorella aurata (Smith, 1853)	short	10	10	0	2.43	1.42	0.89	1.54
Halictidae	Halictinae	Augochlorini	Augochlorella	persimilis	Augochlorella persimilis (Viereck, 1910)	short	1	1	0	1.69	1.27	0.43	1.26
Halictidae	Halictinae	Augochlorini	Augochloropsis	metallica	Augochloropsis (Paraugochloropsis) metallica (Fabricius, 1793)	short	1	1	0	2.32	1.71	0.77	1.55
Halictidae	Halictinae	Halictini	Halictus	confusus	Halictus (Seladonia) confusus confusus Smith, 1853	short	7	6	1	2.11	1.39	0.67	1.44
Halictidae	Halictinae	Halictini	Halictus	ligatus	Halictus (Odontalictus) ligatus Say, 1837	short	30	21	9	2.85	1.7	1.13	1.72
Halictidae	Halictinae	Halictini	Halictus	parallelus	Halictus (Nealictus) parallelus Say, 1837	short	7	6	1	2.92	2.26	1	1.92
Halictidae	Halictinae	Halictini	Halictus	rubicundus	Halictus (Protohalictus) rubicundus (Christ, 1791)	short	6	6	0	2.64	1.98	0.83	1.8
Halictidae	Halictinae	Halictini	Lasioglossum	callidum	Lasioglossum (Dialictus) callidum (Sandhouse, 1924)	short	2	2	0	1.5	1.31	0.51	0.98
Halictidae	Halictinae	Halictini	Lasioglossum	coerulum	Lasioglossum (Dialictus) coeruleum (Robertson, 1893)	short	1	1	0	1.3	1.34	0.25	1.05
Halictidae	Halictinae	Halictini	Lasioglossum	coreopsis	Lasioglossum (Dialictus) coreopsis (Robertson, 1902)	short	4	4	0	1.18	0.88	0.37	0.81
Halictidae	Halictinae	Halictini	Lasioglossum	coriaceum	Lasioglossum (Lasioglossum) coriaceum (Smith, 1853)	short	3	3	0	2.56	1.88	0.93	1.63
Halictidae	Halictinae	Halictini	Lasioglossum	cressonii	Lasioglossum (Dialictus) cressonii (Robertson, 1890)	short	1	1	0	1.57	1.45	0.49	1.08
Halictidae	Halictinae	Halictini	Lasioglossum	ephialtum	Lasioglossum (Dialictus) ephialtum Gibbs, 2010	short	2	1	1	1.27	1.14	0.3	0.97
Halictidae	Halictinae	Halictini	Lasioglossum	floridanum	Lasioglossum (Dialictus) floridanum (Robertson, 1892)	short	1	1	0	1.48	1.38	0.25	1.23
Halictidae	Halictinae	Halictini	Lasioglossum	fuscipenne	Lasioglossum (Lasioglossum) fuscipenne (Smith, 1853)	short	2	2	0	2.27	1.8	0.6	1.67
Halictidae	Halictinae	Halictini	Lasioglossum	hitchensi	Lasioglossum (Dialictus) hitchensi Gibbs, 2012	short	3	3	0	1.28	0.98	0.45	0.82
Halictidae	Halictinae	Halictini	Lasioglossum	imitatum	Lasioglossum (Dialictus) imitatum (Smith, 1853)	short	1	1	0	1.23	0.85	0.43	0.81
Halictidae	Halictinae	Halictini	Lasioglossum	leucocomum	Lasioglossum (Dialictus) leucocomum (Lovell, 1908)	short	6	4	2	1.63	1.13	0.55	1.08
Halictidae	Halictinae	Halictini	Lasioglossum	pectorale	Lasioglossum (Hemihalictus) pectorale (Smith, 1853)	short	8	6	2	2	1.38	0.81	1.19
Halictidae	Halictinae	Halictini	Lasioglossum	pilosum	Lasioglossum (Dialictus) pilosum (Smith, 1853)	short	16	15	1	1.8	1.23	0.6	1.21
Halictidae	Halictinae	Halictini	Lasioglossum	tegulare	Lasioglossum (Dialictus) tegulare (Robertson, 1890)	short	4	2	2	1.31	0.92	0.44	0.87
Halictidae	Halictinae	Halictini	Lasioglossum	trigeminum	Lasioglossum (Dialictus) trigeminum Gibbs, 2011	short	6	6	0	1.45	1.19	0.47	0.98
Halictidae	Halictinae	Halictini	Lasioglossum	truncatum	Lasioglossum (Sphecodogastra) truncatum (Robertson, 1901)	short	1	1	0	2.05	1.72	0.64	1.41
Halictidae	Halictinae	Halictini	Lasioglossum	versatum	Lasioglossum (Dialictus) versatum (Robertson, 1902)	short	19	5	14	1.72	1.25	0.64	1.08
Halictidae	Halictinae	Halictini	Lasioglossum	vierecki	Lasioglossum (Dialictus) vierecki (Crawford, 1904)	short	11	7	4	1.25	0.94	0.41	0.84
Halictidae	Halictinae	Halictini	Sphecodes	dichrous	Sphecodes dichrous Smith, 1853	short	1	0	1	1.82	1.84	0.61	1.22	Parasitic
Megachilidae	Megachilinae	Anthidiini	Anthidium	manicatum	Anthidium (Anthidium) manicatum manicatum (Linnaeus, 1758)	long	1	0	1	4.62	3.48	2.61	2.01	Exotic
Megachilidae	Megachilinae	Megachilini	Coelioxys	hunteri	Coelioxys (Synocoelioxys) hunteri Crawford, 1914	long	1	1	0	4.03	2.11	2.9	1.12	Parasitic
Megachilidae	Megachilinae	Megachilini	Coelioxys	octodentatus	Coelioxys (Boreocoelioxys) octodentatus Say, 1824	long	1	0	1	3.71	2.17	2.64	1.06	Parasitic	The genera Melissodes and Coelioxys are considered masculine and their changeable epithets cited accordingly. See articles 30.1.4.4 and 30.1.2 in the International Commission on Zoological Nomenclature
Megachilidae	Megachilinae	Megachilini	Coelioxys	sayi	Coelioxys (Boreocoelioxys) sayi Robertson, 1897	long	1	0	1	4.09	2.18	3.03	1.05	Parasitic
Megachilidae	Megachilinae	Osmiini	Heriades	carinata	Heriades (Neotrypetes) carinata Cresson, 1864	long	1	1	0	2.64	1.48	1.75	0.89
Megachilidae	Megachilinae	Osmiini	Heriades	leavitti	Heriades (Neotrypetes) leavitti Crawford, 1913	long	2	2	0	2.9	1.7	2.01	0.89
Megachilidae	Megachilinae	Osmiini	Hoplitis	pilosifrons	Hoplitis (Alcidamea) pilosifrons (Cresson, 1864)	long	23	18	5	4.68	1.72	3.23	1.45
Megachilidae	Megachilinae	Osmiini	Hoplitis	producta	Hoplitis (Alcidamea) producta producta (Cresson, 1864)	long	3	1	2	2.85	1.38	1.64	1.21
Megachilidae	Lithurginae	Lithurgini	Lithurgus	chrysurus	Lithurgus chrysurus Fonscolombe, 1834	long	6	0	6	9.04	3.34	7.59	1.45	Exotic
Megachilidae	Megachilinae	Megachilini	Megachile	addenda	Megachile (Xanthosarus) addenda Cresson, 1878	long	1	0	1	6.16	3.98	4.25	1.91
Megachilidae	Megachilinae	Megachilini	Megachile	brevis	Megachile (Litomegachile) brevis Say, 1837	long	1	1	0	5.05	2.87	3.49	1.56
Megachilidae	Megachilinae	Megachilini	Megachile	centuncularis	Megachile (Megachile) centuncularis (Linnaeus, 1758)	long	1	1	0	4.21	3.15	2.73	1.48	Exotic?
Megachilidae	Megachilinae	Megachilini	Megachile	exilis	Megachile (Chelostomoides) exilis parexilis Mitchell, 1937	long	1	0	1	3.3	1.93	1.92	1.38
Megachilidae	Megachilinae	Megachilini	Megachile	frigida	Megachile (Xanthosarus) frigida frigida Smith, 1853	long	3	0	3	4.31	3.05	2.43	1.88
Megachilidae	Megachilinae	Megachilini	Megachile	inimica	Megachile (Sayapis) inimica sayi Cresson, 1878	long	6	5	1	5.77	2.94	4.1	1.67
Megachilidae	Megachilinae	Megachilini	Megachile	mendica	Megachile (Litomegachile) mendica Cresson, 1878	long	28	14	14	5.04	2.81	3.55	1.49
Megachilidae	Megachilinae	Megachilini	Megachile	petulans	Megachile (Leptorachis) petulans Cresson, 1878	long	1	0	1	5.05	2.78	3.52	1.53
Megachilidae	Megachilinae	Megachilini	Megachile	pugnata	Megachile (Sayapis) pugnata pugnata Say, 1837	long	10	10	0	7.03	3.2	4.96	2.07
Megachilidae	Megachilinae	Megachilini	Megachile	relativa	Megachile (Megachile) relativa Cresson, 1878	long	1	1	0	4.39	2.54	3.01	1.39
Megachilidae	Megachilinae	Megachilini	Megachile	sculpturalis	Megachile (Callomegachile) sculpturalis Smith, 1853	long	1	0	1	7.23	4.29	5.13	2.09	Exotic
Megachilidae	Megachilinae	Megachilini	Megachile	xylocopoides	Megachile (Melanosarus) xylocopoides Smith, 1853	long	10	9	1	6.07	3.52	4.35	1.73
Megachilidae	Megachilinae	Osmiini	Osmia	pumila	Osmia (Melanosmia) pumila Cresson, 1864	long	6	6	0	3.67	2.06	2.42	1.26
Megachilidae	Megachilinae	Osmiini	Osmia	taurus	Osmia (Osmia) taurus Smith, 1873	long	2	1	1	4.96	2.79	3.22	1.74	Exotic
Megachilidae	Megachilinae	Anthidiini	Trachusa	dorsalis	Trachusa (Heteranthidium) dorsalis (Lepeletier, 1841)	long	7	4	3	6.48	3.65	4.54	1.94
